# Supplementary material for: Real-Life Experience on the Effect of SGLT2 Inhibitors vs. Finerenone vs. Combination on Albuminuria in Chronic Kidney Disease
Source: Diagnostics (Basel). 2024 Jun 26;14(13):1357. doi: 10.3390/diagnostics14131357 (PMC11241372; doi:10.3390/diagnostics14131357)
Supplement: Supplementary file 1 [file diagnostics-14-01357-s001.zip]

Archive with 1 entries (1 files):
- diagnostics-3071066-supplementary.pdf
